# Supplementary material for: An empirical assessment of differential privacy in real-world observational data: a case-control study of asthma exacerbation in UK Biobank linked with electronic health records
Source: J Am Med Inform Assoc. 2025 Jun 18;32(8):1328–39. doi: 10.1093/jamia/ocaf090 (PMC12277706; doi:10.1093/jamia/ocaf090)
Supplement: ocaf090_Supplementary_Data [file ocaf090_supplementary_data.zip]

Archive with 3 entries (2 files):
- ocaf090_Supplementary_Data/
- ocaf090_Supplementary_Data/Supplementary_A_SA.docx
- ocaf090_Supplementary_Data/Supplementary_B_SB.docx
